# Supplementary material for: Characterization of SARS‐CoV‐2 Entry Genes in Skeletal Muscle and Impacts of In Vitro Versus In Vivo Infection
Source: J Cachexia Sarcopenia Muscle. 2025 Jan 27;16(1):e13705. doi: 10.1002/jcsm.13705 (PMC11772215; doi:10.1002/jcsm.13705)
Supplement: Supplementary file 1 — Data S1 Supporting Information. [file JCSM-16-e13705-s005.xlsx]

## Sheet: FIG 1A
PAIRWISE COMPARISONS OF GENE EXPRESSION LEVELS IN DIFFERENT CELL TYPES (FDR-BH= False Discovery Rate with Benjamini-Hochberg correction procedure)
MuSCs and Progenitors		FDR-BH
ACE2 vs TMPRSS2		0.0004
ACE2 vs FURIN		0.0004
ACE2 vs CTSB		0.0008
ACE2 vs CTSL		0.000267
TMPRSS2 vs FURIN		0.098923
TMPRSS2 vs CTSB		0.006933
TMPRSS2 vs CTSL		0.000267
FURIN vs CTSB		0.486151
FURIN vs CTSL		0.0004
CTSB vs CTSL		0.0014
Fibroblasts		FDR-BH
ACE2 vs TMPRSS2		1
ACE2 vs FURIN		0.000267
ACE2 vs CTSB		0.000267
ACE2 vs CTSL		0.000267
TMPRSS2 vs FURIN		0.017598
TMPRSS2 vs CTSB		0.000267
TMPRSS2 vs CTSL		0.0004
FURIN vs CTSB		0.000267
FURIN vs CTSL		0.000267
CTSB vs CTSL		0.627537
Smooth Muscle Cells		FDR-BH
ACE2 vs TMPRSS2		1
ACE2 vs FURIN		0.915908
ACE2 vs CTSB		0.014799
ACE2 vs CTSL		0.0004
TMPRSS2 vs FURIN		0.915908
TMPRSS2 vs CTSB		0.953305
TMPRSS2 vs CTSL		0.0004
FURIN vs CTSB		0.251708
FURIN vs CTSL		0.000533
CTSB vs CTSL		0.0012
Endothelial Cells		FDR-BH
ACE2 vs TMPRSS2		1
ACE2 vs FURIN		0.0008
ACE2 vs CTSB		0.0004
ACE2 vs CTSL		0.0004
TMPRSS2 vs FURIN		0.559944
TMPRSS2 vs CTSB		0.0004
TMPRSS2 vs CTSL		0.0004
FURIN vs CTSB		0.173849
FURIN vs CTSL		0.552745
CTSB vs CTSL		0.511949
Pericytes		FDR-BH
ACE2 vs TMPRSS2		1
ACE2 vs FURIN		0.789788
ACE2 vs CTSB		0.0016
ACE2 vs CTSL		0.02559
TMPRSS2 vs FURIN		0.962704
TMPRSS2 vs CTSB		0.057594
TMPRSS2 vs CTSL		0.0008
FURIN vs CTSB		0.178116
FURIN vs CTSL		0.458088
CTSB vs CTSL		0.781522
B/T/NK Cells		FDR-BH
ACE2 vs TMPRSS2		0.0008
ACE2 vs FURIN		0.0008
ACE2 vs CTSB		0.0008
ACE2 vs CTSL		0.0008
TMPRSS2 vs FURIN		0.681932
TMPRSS2 vs CTSB		0.005199
TMPRSS2 vs CTSL		1
FURIN vs CTSB		0.843316
FURIN vs CTSL		0.361164
CTSB vs CTSL		1
Macrophages and Monocytes		FDR-BH
ACE2 vs TMPRSS2		0.000267
ACE2 vs FURIN		0.0008
ACE2 vs CTSB		0.0002
ACE2 vs CTSL		0.0002
TMPRSS2 vs FURIN		0.006933
TMPRSS2 vs CTSB		0.000267
TMPRSS2 vs CTSL		0.000267
FURIN vs CTSB		0.293371
FURIN vs CTSL		0.0018
CTSB vs CTSL		0.000267

## Sheet: FIG 1B
PAIRWISE COMPARISONS OF GENE EXPRESSION LEVELS IN DIFFERENT CELL TYPES (FDR-BH = False Discovery Rate with Benjamini-Hochberg correction procedure)
Satellite Cells		FDR-BH
ACE2 vs TMPRSS2		1
ACE2 vs FURIN		1
ACE2 vs CTSB		1
ACE2 vs CTSL		0.024398
TMPRSS2 vs FURIN		1
TMPRSS2 vs CTSB		1
TMPRSS2 vs CTSL		0.059994
FURIN vs CTSB		1
FURIN vs CTSL		0.394561
CTSB vs CTSL		0.248775
Fibroadipogenic Progenitors		FDR-BH
ACE2 vs TMPRSS2		1
ACE2 vs FURIN		1
ACE2 vs CTSB		0.078792
ACE2 vs CTSL		0.007199
TMPRSS2 vs FURIN		1
TMPRSS2 vs CTSB		0.117188
TMPRSS2 vs CTSL		0.008799
FURIN vs CTSB		0.085191
FURIN vs CTSL		0.047195
CTSB vs CTSL		0.077992
Smooth Muscle Cells		FDR-BH
ACE2 vs TMPRSS2		1
ACE2 vs FURIN		1
ACE2 vs CTSB		1
ACE2 vs CTSL		0.627137
TMPRSS2 vs FURIN		1
TMPRSS2 vs CTSB		1
TMPRSS2 vs CTSL		0.627137
FURIN vs CTSB		1
FURIN vs CTSL		0.949105
CTSB vs CTSL		1
Endothelial Cells		FDR-BH
ACE2 vs TMPRSS2		1
ACE2 vs FURIN		0.001998
ACE2 vs CTSB		0.001998
ACE2 vs CTSL		0.003996
TMPRSS2 vs FURIN		0.001998
TMPRSS2 vs CTSB		0.001998
TMPRSS2 vs CTSL		0.003996
FURIN vs CTSB		0.253746
FURIN vs CTSL		0.799201
CTSB vs CTSL		0.789211
Pericytes		FDR-BH
ACE2 vs TMPRSS2		1
ACE2 vs FURIN		1
ACE2 vs CTSB		0.001998
ACE2 vs CTSL		0.003996
TMPRSS2 vs FURIN		1
TMPRSS2 vs CTSB		0.001998
TMPRSS2 vs CTSL		0.003996
FURIN vs CTSB		1
FURIN vs CTSL		0.679321
CTSB vs CTSL		0.058608
B Cells		FDR-BH
ACE2 vs TMPRSS2		1
ACE2 vs FURIN		1
ACE2 vs CTSB		1
ACE2 vs CTSL		1
TMPRSS2 vs FURIN		1
TMPRSS2 vs CTSB		1
TMPRSS2 vs CTSL		1
FURIN vs CTSB		1
FURIN vs CTSL		1
CTSB vs CTSL		1
T Cells		FDR-BH
ACE2 vs TMPRSS2		1
ACE2 vs FURIN		1
ACE2 vs CTSB		0.043956
ACE2 vs CTSL		1
TMPRSS2 vs FURIN		1
TMPRSS2 vs CTSB		0.065934
TMPRSS2 vs CTSL		1
FURIN vs CTSB		1
FURIN vs CTSL		1
CTSB vs CTSL		1
NK Cells		FDR-BH
ACE2 vs TMPRSS2		1
ACE2 vs FURIN		0.255744
ACE2 vs CTSB		1
ACE2 vs CTSL		1
TMPRSS2 vs FURIN		0.215784
TMPRSS2 vs CTSB		1
TMPRSS2 vs CTSL		1
FURIN vs CTSB		0.241758
FURIN vs CTSL		0.935065
CTSB vs CTSL		1
Myeloid Cells		FDR-BH
ACE2 vs TMPRSS2		1
ACE2 vs FURIN		1
ACE2 vs CTSB		0.001998
ACE2 vs CTSL		1
TMPRSS2 vs FURIN		1
TMPRSS2 vs CTSB		0.001998
TMPRSS2 vs CTSL		1
FURIN vs CTSB		0.003996
FURIN vs CTSL		1
CTSB vs CTSL		0.343656

## Sheet: FIG 1C
PAIRWISE COMPARISONS OF GENE EXPRESSION LEVELS IN DIFFERENT FIBER TYPES (FDR-DH = False Discovery Rate with Benjamini-Hochberg correction procedure)
TYPE I FIBERS		FDR-BH
ACE2 vs TMPRSS2		0.00882586
ACE2 vs FURIN		2.77907e-06
ACE2 vs CTSB		2.82616e-09
ACE2 vs CTSL		1.26632e-08
TMPRSS2 vs FURIN		7.69205e-13
TMPRSS2 vs CTSB		2.50257e-19
TMPRSS2 vs CTSL		6.58981e-22
FURIN vs CTSB		4.51477e-07
FURIN vs CTSL		2.0421e-05
CTSB vs CTSL		0.000260276
TYPE IIA FIBERS		FDR-BH
ACE2 vs TMPRSS2		0.00855963
ACE2 vs FURIN		2.69269e-06
ACE2 vs CTSB		4.09922e-10
ACE2 vs CTSL		2.19878e-09
TMPRSS2 vs FURIN		5.11455e-11
TMPRSS2 vs CTSB		2.63033e-18
TMPRSS2 vs CTSL		9.32368e-18
FURIN vs CTSB		3.46596e-06
FURIN vs CTSL		0.00014904
CTSB vs CTSL		0.0055661
TYPE I vs TYPE IIA FIBERS		FDR-BH
ACE2		0.923796
TMPRSS2		1
FURIN		0.651849
CTSB		0.573524
CTSL		0.573524
